# Supplementary material for: Photocatalytic Degradation of Organic Dyes and Antimicrobial Activities by Polyaniline–Nitrogen-Doped Carbon Dot Nanocomposite
Source: Nanomaterials (Basel). 2021 Apr 27;11(5):1128. doi: 10.3390/nano11051128 (PMC8145885; doi:10.3390/nano11051128)
Supplement: Supplementary file 1 [file nanomaterials-11-01128-s001.zip]

Archive with 1 entries (1 files):
- nanomaterials-1191882 SI updated.pdf
